# Supplementary material for: Attitudes Towards End-of-Life Care Among Nursing Students: A Cross-Sectional Descriptive Study in a Southern European Undergraduate Nursing Program
Source: Nurs Rep. 2026 Jul 3;16(7):233. doi: 10.3390/nursrep16070233 (PMC13414523; doi:10.3390/nursrep16070233)
Supplement: Supplementary file 1 [file nursrep-16-00233-s001.zip]

Archive with 1 entries (1 files):
- nursrep-4314409-supplementary.pdf
